# Supplementary material for: CYP2D6 Phenotype as a Predictor of Adverse Drug Reactions in Patients Treated With Trazodone: An Explorative Pharmacogenetic Study
Source: J Clin Psychopharmacol. 2026 Jan 7;46(2):179–88. doi: 10.1097/JCP.0000000000002123 (PMC12931868; doi:10.1097/JCP.0000000000002123)
Supplement: Supplementary file 5 [file jcp-46-179-s005.xlsx]

## Sheet: Tabelle1
CYP2D6 Phenotype as a Predictor of Adverse Drug Reactions in Patients Treated with Trazodone: An explorative Pharmacogenetic Study Supplement S5
		CYP2D6				CYP3A5			ABCB1
ID	sex	genotype: star allel (predicted phenotype), AS=activity score	phenoconverted phenotype, AS=activity score	CYP2D6 inhibitor: name (ATC code) dose [mg]	CYP2D6 inductor	genotype: star allel (predicted phenotype)	CYP3A inhibitor	CYP3A inductor	rs1045642	rs1128503	rs2032582	rs2032583	Pgp inhibitor: name (ATC code) dose [mg]	Pgp induktor	trazodon daily dose [mg]	trazodon serum level [umol/l]	mCPP serum level [umol/l]	mCPP serum level:trazodon serum level	adverse drug reaction	therapy failure
1	m	*1/*4 (IM), AS=1	PM, AS=0	bupropion (N06AX12) 150	no	*3/*3 (PM)	no	no	C/T	C/C	G/G	T/T	no	no	200	1.3	0.38	0.29	occasional sweating	no
2	m	*1/*3 (IM), AS=1	IM, AS=1	no	no	*3/*3 (PM)	no	no	C/T	C/C	G/G	T/T	no	no	300	5.03	0.13	0.03	no	yes
3	m	*4/*10 (IM), AS=0.25	IM, AS=0.25	no	no	*3/*3 (PM)	no	no	C/T	C/T	G/T	T/T	quetiapine (N05AH04) 200	no	150				n.a.	yes
4	m	*1/*1 (NM), AS=2	NM, AS=2	no	no	*1/*3 (IM)	no	no	C/T	C/C	G/G	T/T	quetiapine (N05AH04) 200	no	50				urinary retention, severe constipation	no
5	m	*4/*10 (IM), AS=0.25	IM, AS=0.25	no	no	*3/*3 (PM)	no	no	C/T	C/T	G/T	C/T	no	no	150				at 150mg/d slight micturition problems	yes
6	m	*4/*10 (IM), AS=0.25	IM, AS=0.25	no	no	*3/*3 (PM)	no	no	T/T	T/T	T/T	T/T	sertraline (N06AB06) 50, quetiapine (N05AH04) 300	no	50				n.a.	no
7	m	*1/*1 (NM), AS=2	NM, AS=2	no	no	*3/*3 (PM)	no	no	C/T	C/T	G/T	T/T	sertraline (N06AB06) 50	no	50				n.a.	n.a.
8	f	*3/*3 (PM), AS=0	PM, AS=0	fluoxetine (N06AB03) 20	no	*3/*3 (PM)	no	no	C/T	C/T	G/T	C/T	fluoxetine (N06AB03) 20	no	50				n.a.	no
9	m	*4/*10 (IM), AS=0.25	PM, AS=0	bupropion (N06AX12) 150	no	*3/*3 (PM)	no	no	T/T	T/T	T/T	T/T	no	no	300	4.69	0.78	0.17	n.a.	yes
10	f	*1/*1 (NM), AS=2	IM, AS=1	duloxetine (N06AX21) 120	no	*3/*3 (PM)	no	no	C/T	C/T	G/T	T/T	no	no	200				no	yes
11	m	*4/*10 (IM), AS=0.25	IM, AS=0.25	no	no	*3/*3 (PM)	no	no	C/C	C/C	G/G	T/T	quetiapine (N05AH04) 75	no	50				n.a.	no
12	f	*1/*1 (NM), AS=2	NM, AS=2	no	no	*3/*3 (PM)	no	no	T/T	C/T	G/T	T/T	no	no	50				nausea, malaise, weight loss	n.a.
13	m	*1/*1 (NM), AS=2	NM, AS=2	no	no	*1/*3 (IM)	no	no	T/T	T/T	T/T	T/T	no	no	200	3.32	0.12	0.04	daytime sleepiness, increased below 200mg/d	yes
14	f	*1/*1 (NM), AS=2	NM, AS=2	no	no	*1/*3 (IM)	no	no	T/T	C/C	G/G	T/T	sertraline (N06AB06) 100	no	50				no	yes
15	f	*1/*1 (NM), AS=2	PM, AS=0	fluoxetine (N06AB03) 60	no	*1/*3 (IM)	no	no	C/T	T/T	T/T	T/T	fluoxetine (N06AB03) 60	no	250	6.7	0.58	0.09	no	yes
16	f	*1/Ex9Conv (IM), AS=1	IM, AS=1	no	no	*3/*3 (PM)	no	no	T/T	T/T	T/T	T/T	no	no					daytime sleepiness, hang-over	no
17	f	*4/*10 (IM), AS=0.25	IM, AS=0.25	no	no	*3/*3 (PM)	no	no	C/T	C/T	G/T	T/T	no	no	200	1.19	0.45	0.38	n.a.	no
18	f	*9/*41 (IM), AS=1	PM, AS=0	bupropion (N06AX12) 300	no	*3/*3 (PM)	no	no	T/T	T/T	T/T	T/T	no	no	150	0.88	0.52	0.59	n.a.	yes
19	m	*4/*10+*41 (IM), AS=0.75	IM, AS=0.75	no	no	*3/*3 (PM)	no	no	C/T	C/C	G/G	C/T	no	no	350	6.57	0.55	0.08	moderate, not further described, increased with high doses	yes
20	m	*4/*10 (IM), AS=0.25	PM, AS=0	paroxetine (N06AB05) 20	no	*3/*3 (PM)	no	no	T/T	T/T	T/T	T/T	no	no	200	3.62	0.22	0.06	constipation	no
21	m	*4/*10+*41 (IM), AS=0.75	PM, AS=0	bupropion (N06AX12) 300	no	*3/*3 (PM)	no	no	C/T	C/C	G/G	T/T	no	no	350	5.77	0.65	0.11	gastroparesis, tremor, dry mouth, headache	yes
22	f	*4/*4 (PM), AS=0	PM, AS=0	no	no	*3/*3 (PM)	no	no	C/T	C/T	G/T	T/T	no	no	200	2.21	0.81	0.37	dry mouth	no
23	f	*4/*10 (IM), AS=0.25	IM, AS=0.25	no	no	*3/*3 (PM)	no	no	C/T	C/T	G/T	T/T	no	no	200	0	0		constipation, daytime sleepiness	no
24	f	*4/*10 (IM), AS=0.25	IM, AS=0.25	no	no	*3/*3 (PM)	no	no	C/T	C/C	G/G	T/T	no	no	100	0.8	0.06	0.08	tremor, headache, constipation, urinary incontinence, irritability, drowsiness, hyperhydrosis, dry mouth, difficulty swallowing	no
25	f	*4/*10 (IM), AS=0.25	IM, AS=0.25	no	no	*3/*3 (PM)	no	no	C/C	C/C	G/A	C/T	no	no	100	0.01	0	0	eczema	n.a.
26	f	*1/*41 (NM), AS=1.5	NM, AS=1.5	no	no	*3/*3 (PM)	no	no	C/T	T/T	G/T	T/T	no	no	250	5.38	0.18	0.03	no	no
27	m	*4/*10 (IM), AS=0.25	IM, AS=0.25	no	no	*3/*3 (PM)	no	no	C/C	C/C	G/G	T/T	no	no	100	0.94	0.07	0.07	dry mouth, vertigo, hyperhidrosis	no
28	m	*9/*41 (IM), AS=1	PM, AS=0	paroxetine (N06AB05) 20	no	*3/*3 (PM)	no	no	C/T	C/T	G/T	T/T	no	no	50				anorgasmia	no
29	m	*4/*10 (IM), AS=0.25	IM, AS=0.25	duloxetine (N06AX21) 120	no	*3/*3 (PM)	no	no	T/T	T/T	T/T	T/T	no	no	100				n.a.	no
30	m	n.a. (PM), AS=0	PM, AS=0	no	no	*3/*3 (PM)	no	no	C/T	C/T	G/T	T/T	quetiapine (N05AH04) n.a.	no					daytime sleepiness, tremor, digestive problems, difficulty concentrating	no
31	f	*4/*10 (IM), AS=0.25	IM, AS=0.25	no	no	*3/*3 (PM)	no	no	C/T	C/C	G/G	T/T	quetiapine (N05AH04) 50	no	100				unconsciousness	n.a.
32	f	*1/*6 (IM), AS=1	PM, AS=0	fluoxetine (N06AB03) 40	no	*3/*3 (PM)	no	no	T/T	C/T	G/T	T/T	fluoxetine (N06AB03) 40	no	50				dizziness, ankle oedema	no
33	f	*1/*1 (NM), AS=2	IM, AS=1	duloxetine (N06AX21) 90	no	*3/*3 (PM)	no	no	T/T	C/T	G/T	T/T	no	no	50				no	yes
34	f	*4/*10 (IM), AS=0.25	IM, AS=0.25	no	no	*3/*3 (PM)	no	no	T/T	T/T	T/T	T/T	no	no					not precisely described	n.a.
35	f	*1/*1 (NM), AS=2	IM, AS=1	duloxetine (N06AX21) 120	no	*3/*3 (PM)	no	no	T/T	C/C	G/G	T/T	no	no	150	7.98	0.06	0.01	no	no
36	m	*1/*1 (NM), AS=2	NM, AS=2	no	no	*3/*3 (PM)	no	no	C/T	C/T	G/T	C/T	no	no					diarrhoea	yes
37	m	*1/*41 (NM), AS=1.5	PM, AS=0	bupropion (N06AX12) 150	no	*3/*3 (PM)	no	no	C/T	C/C	G/T	T/T	no	no	50				Daytime sleepiness, headache	n.a.
38	m	*1/*4 (IM), AS=1	IM, AS=1	no	no	*3/*3 (PM)	no	no	C/C	C/T	G/G	T/T	no	no					n.a.	yes
39	f	*1/*10x3 (NM), AS=1.75	NM, AS=1.75	no	no	*3/*3 (PM)	no	no	C/C	T/T	G/T	T/T	no	no					n.a.	yes
40	m	*1/*1 (NM), AS=2	NM, AS=2	no	no	*3/*3 (PM)	no	no	T/T	T/T	T/T	T/T	quetiapine (N05AH04) 50, risperidone (N05AX08) 3	no	150	2.5	0.11	0.04	no	no
41	f	*1/*1 (NM), AS=2	NM, AS=2	no	no	*3/*3 (PM)	no	no	C/T	C/T	G/T	C/T	no	no	50				pronounced vertigo	no
42	f	*1/*1 (NM), AS=2	IM, AS=1	duloxetine (N06AX21) 180	no	*3/*3 (PM)	no	no	T/T	T/T	T/T	T/T	no	no	250				constipation	no
43	f	*4/*4 (PM), AS=0	PM, AS=0	no	no	*3/*3 (PM)	no	no	C/T	C/T	G/T	T/T	no	no	100				no	yes
44	m	*1/*41 (NM), AS=1.5	NM, AS=1.5	no	no	*1/*3 (IM)	no	no	C/C	C/C	G/G	T/T	quetiapine (N05AH04) 50	no	100	1.19	0.05	0.04	hangover	no
45	m	*1/*1 (NM), AS=2	NM, AS=2	no	no	*3/*3 (PM)	no	no	C/T	C/T	G/T	C/T	sertraline (N06AB06) 150	no	150	1.92	0.12	0.06	no	no
46	f	*9/*9 (IM), AS=1	IM, AS=1	no	no	*3/*3 (PM)	no	no	T/T	T/T	T/T	T/T	no	no	100	2.71	0.21	0.08	no	no
47	f	*1/*41 (NM), AS=1.5	NM, AS=1.5		no	*3/*3 (PM)	no	no	C/C	C/C	G/G	T/T	no	no	150				vertigo	n.a.
48	m	*4/*6 (PM); AS=0	PM, AS=0	no	no	*3/*3 (PM)	no	no	C/T	C/T	G/T	T/T	no	no	100	3.99	0.26	0.07	leg oedema	yes
49	m	*9/*9 (IM), AS=1	IM, AS=1	no	no	*3/*3 (PM)	no	no	C/T	T/T	T/T	T/T	no	no	50				agitation, fear	n.a.
50	f	*1/*41 (NM), AS=1.5	NM, AS=1.5	no	no	*3/*3 (PM)	no	no	C/C	C/C	G/G	C/T	no	no	200				nausea, vertigo, constipation	no
51	m	*1/*1 (NM), AS=2	NM, AS=2	no	no	*3/*3 (PM)	no	no	C/T	C/T	G/T	T/T	no	no	50				no	n.a.
52	f	*1/*1 (NM), AS=2	NM, AS=2	no	no	*3/*3 (PM)	no	no	C/C	C/T	G/G	C/T	no	no	200				no	yes
53	f	*4/*4 (PM), AS=0	PM, AS=0	no	no	*3/*3 (PM)	no	no	C/C	C/C	G/G	T/T	no	no	100	2.11	0.24	0.11	constipation, nausea	no
54	f	*41/*41 (IM), AS=1	IM, AS=1	no	no	*3/*3 (PM)	no	no	C/C	C/C	G/G	C/T	no	no	50				no	n.a.
55	f	*4/*5 (PM), AS=0	PM, AS=0	no	no	*1/*1 (NM)	no	no	C/T	C/T	G/T	C/T	no	no	100				100mg/d feeling of being sedated during the day, constipation, hyperhidrosis	yes
56	f	*1/*1 (NM), AS=2	NM, AS=2	no	no	*3/*3 (PM)	no	no	C/T	C/T	G/T	C/T	no	no	100				no	no
57	f	*1/*1 (NM), AS=2	PM, AS=1	bupropion (N06AX12) 300	no	*3/*3 (PM)	no	no	C/T	C/C	G/G	T/T	no	no	200	3.51	0.5	0.14	tremor, headaches, vestibular syndrome	no
58	f	*1/*3 (IM), AS=1	IM, AS=1	no	no	*3/*3 (PM)	no	no	C/T	C/T	G/T	T/T	no	no	50				n.a.	n.a.
59	f	*1/*9 (NM), AS=1.5	PM, AS=0	paroxetine (N06AB05) 40	no	*3/*3 (PM)	no	no	T/T	T/T	T/T	T/T	paroxetine (N06AB05) 40	no	75				dizziness, restlessness, confusion	yes
60	f	*4/*4 (PM), AS=0	PM, AS=0	no	no	*3/*3 (PM)	no	no	C/T	C/T	G/T	C/T	no	no	50				nausea	no
61	m	*1/*6 (IM), AS=1	PM, AS=0	bupropion (N06AX12) 150	no	*3/*3 (PM)	no	no	C/T	C/C	G/T	T/T	no	no	100				loss of libido	yes
62	f	*1/*1x3 (UM), AS=4	UM, AS=4	no	no	*3/*3 (PM)	no	no	C/T	C/C	A/T	T/T	methadone (N07BC02) 20	no					n.a.	n.a.
63	m	*1/*1 (NM), AS=2	NM, AS=2	no	no	*3/*3 (PM)	no	no	C/T	C/C	G/G	T/T	no	no					no	yes
64	f	*1/*3 (IM), AS=1	IM, AS=1	no	no	*3/*3 (PM)	no	no	C/T	C/T	G/T	C/T	no	no	100				n.a.	no
65	f	*1/*1 (NM), AS=2	NM, AS=2	no	no	*3/*3 (PM)	no	no	C/T	C/C	G/G	T/T	quetiapine (N05AH04) 800	no	150				n.a.	no
66	f	*4/*10 (IM), AS=0.25	IM, AS=0.25	no	no	*3/*3 (PM)	no	no	C/T	C/T	G/T	C/T	no	no	100	0.56	0.01	0.02	increased liver values	yes
67	m	*1/*1 (NM), AS=2	PM, AS=0	bupropion (N06AX12) 75	no	*3/*3 (PM)	no	no	C/C	C/T	G/G	T/T	no	no	100				tremor, loss of libido, weight gain	no
68	f	*1/*1 (NM), AS=2	NM, AS=2	no	no	*3/*3 (PM)	no	no	T/T	T/T	T/T	T/T	no	no					orthostatic dysregulation, generally poorly remembered due to many ADRs	n.a.
69	f	*4/*10 (IM), AS=0.25	IM, AS=0.25	no	no	*3/*3 (PM)	no	no	T/T	T/T	T/T	T/T	no	no	425				hallucinations	yes
70	f	*1/*1 (NM), AS=2	NM, AS=2	no	no	*3/*3 (PM)	no	no	T/T	T/T	T/T	T/T	no	no	100				no	yes
71	f	*1/*1 (NM), AS=2	NM, AS=2	no	no	*3/*3 (PM)	no	no	C/C	C/C	G/G	T/T	no	no	100				no	no
72	f	*1/*1 (NM), AS=2	NM, AS=2	no	no	*3/*3 (PM)	no	no	T/T	C/C	G/G	T/T	quetiapine (N05AH04) 10	no					tremor	n.a.
73	f	*4/*10 (IM), AS=0.25	IM, AS=0.25	no	no	*3/*3 (PM)	no	no	C/T	C/T	G/T	T/T	no	no	12.5				hangover	n.a.
74	f	*1/*5 (IM), AS=1	IM, AS=1	no	no	*3/*3 (PM)	no	no	C/T	C/T	G/T	T/T	no	no	100				no	n.a.
75	f	*1/*1 (NM), AS=2	NM, AS=2	no	no	*3/*3 (PM)	no	no	C/T	C/T	G/T	T/T	no	no	100				no	no
76	m	*1/*1 (NM), AS=2	NM, AS=2	no	no	*3/*3 (PM)	no	no	C/T	C/T	G/T	T/T	no	no	50				no	yes
77	f	*1/*1 (NM), AS=2	NM, AS=2	no	no	*3/*3 (PM)	no	no	T/T	C/T	G/T	T/T	no	no	100	1.72	0.15	0.09	nausea, tremor	yes
78	f	*1/*4 (IM), AS=1	IM, AS=1	no	no	*1/*3 (IM)	no	no	C/T	C/T	G/T	T/T	no	no	100	0	0		no	no
79	f	*1/*1 (NM), AS=2	NM, AS=2	no	no	*3/*3 (PM)	no	no	C/C	C/C	G/G	C/T	no	no	250				no	yes
80	f	*1/*5 (IM), AS=1	IM, AS=1	no	no	*3/*3 (PM)	no	no	C/T	C/T	G/T	T/T	no	no	100	2.31	0.26	0.11	dry mouth, headache	no
81	f	*1/*4 (IM), AS=1	IM, AS=1	no	no	*1/*3 (IM)	no	no	C/T	C/T	G/T	C/T	no	no	250	2	0.16	0.08	vertigo, sinus tachycardia, tremor, hyperhidrosis	no
82	m	*1/*5 (IM), AS=1	IM, AS=1	no	no	*3/*3 (PM)	no	no	C/C	C/C	G/G	C/T	no	no	100	0.98	0.06	0.06	n.a.	no
83	m	*4/*5 (PM), AS=0	PM, AS=0	no	no	*3/*3 (PM)	no	no	C/T	C/T	G/T	T/T	no	no	100	1.02	0.14	0.14	hypersomnia	no
84	m	*1/*1 (NM), AS=2	NM, AS=2	no	no	*3/*3 (PM)	no	no	C/T	C/C	G/G	C/T	no	no	50				tremor, headache	no
85	f	*1/*1 (NM), AS=2	NM, AS=2	no	no	*3/*3 (PM)	no	no	C/C	C/C	G/G	T/T	no	no	25				dry mouth	no
86	m	*1/*4 (IM), AS=1	IM, AS=1	no	no	*3/*3 (PM)	no	no	C/C	C/C	G/A	T/T	no	no					not described in detail	n.a.
87	f	*1/*1 (NM), AS=2	NM, AS=2	no	no	*1/*3 (IM)	no	no	T/T	T/T	T/T	T/T	no	no	100				no	no
88	f	*4/*4 (PM), AS=0	PM, AS=0	no	no	*3/*3 (PM)	no	no	C/C	C/C	G/A	T/T	no	no	200	2.72	0.2	0.07	vertigo	no
89	m	*1/*4 (IM), AS=1	IM, AS=1	no	no	*3/*3 (PM)	no	no	T/T	C/T	G/T	T/T	no	no	150	2.88	0.03	0.01	flatulence, hypertension, vertigo, sinus tachycardia	no
90	f	*1/*1 (NM), AS=2	NM, AS=2	no	no	*3/*3 (PM)	no	no	C/T	C/T	G/T	T/T	no	no	50				no	yes
91	f	*1/*4 (IM), AS=1	IM, AS=1		no	*3/*3 (PM)	no	no	C/C	C/C	G/G	T/T	no	no	50				no	no
92	m	*4/*41 (IM), AS=0.5	IM, AS=0.5	no	no	*3/*3 (PM)	no	no	C/C	C/C	G/G	T/T	no	no	400	0.81	0.06	0.07	diarrhoea	yes
93	f	*1/*1 (NM), AS=2	NM, AS=2	no	no	*1/*3 (IM)	no	no	C/C	C/C	G/G	T/T	no	no	175	0	0		restlessness, lack of appetite, vertigo	no
94	f	*3/*4 (PM), AS=0	PM, AS=0	duloxetine (N06AX21) 120	no	*3/*3 (PM)	no	no	C/C	C/C	G/G	C/T	no	no	100				n.a.	n.a.
95	f	*1/*41 (NM), AS=1.5	NM, AS=1.5	no	no	*3/*3 (PM)	no	no	T/T	T/T	T/T	T/T	no	no	200				vertigo, orthostatic hypotension below 200mg/d	yes
96	m	*1/*1 (NM), AS=2	NM, AS=2	no	no	*3/*3 (PM)	no	no	C/T	C/T	G/T	T/T	no	no					feeling of weakness, headache, nausea, daytime tiredness	no
97	m	*1/*1 (NM), AS=2	NM, AS=2	bupropion (N06AX12) 150	no	*3/*3 (PM)	no	no	C/T	C/T	G/T	C/T	no	no	50				hangover	no
98	f	*1/*41 (NM), AS=1.5	NM, AS=1.5	no	no	*1/*3 (IM)	no	no	C/T	C/C	G/G	C/T	no	no	50				no	no
